# Supplementary material for: CRISPR/Cas9 Eye Drop HSV-1 Treatment Reduces Brain Viral Load: A Novel Application to Prevent Neuronal Damage
Source: Pathogens. 2024 Dec 10;13(12):1087. doi: 10.3390/pathogens13121087 (PMC11676479; doi:10.3390/pathogens13121087)
Supplement: Supplementary file 1 [file pathogens-13-01087-s001.zip]

Archive with 1 entries (1 files):
- pathogens-3346337-supplementary.pdf
